# Supplementary material for: Simulation of Foot-and-Mouth Disease Spread and Effects of Mitigation Strategies to Support Veterinary Contingency Planning in Denmark
Source: Pathogens. 2023 Mar 9;12(3):435. doi: 10.3390/pathogens12030435 (PMC10056164; doi:10.3390/pathogens12030435)
Supplement: Supplementary file 1 [file pathogens-12-00435-s001.zip]

Archive with 1 entries (1 files):
- pathogens-2259365-supplementary - updated.pdf
